# Supplementary material for: Analysis of codon usage bias of thioredoxin in apicomplexan protozoa
Source: Parasit Vectors. 2023 Nov 21;16:431. doi: 10.1186/s13071-023-06002-w (PMC10664530; doi:10.1186/s13071-023-06002-w)
Supplement: Supplementary file 3 — Additional file 3: Table S3. Relative synonymous codon usage in apicomplexan protozoa Trxs. [file 13071_2023_6002_MOESM3_ESM.xlsx]

## Sheet: Sheet1
Table S3 The relative synonymous codon usage of Trx genes in apicomplexan protozoa
Amino acid	Codon	Babesia bigemina	Babesia bovis	Babesia microti	Babesia ovata	Cryptosporidium hominis	Cryptosporidium muris	Cryptosporidium parvum	Cryptosporidium ubiquitum	Eimeria acervulina	Eimeria maxima	Eimeria mitis	Eimeria necatrix	Eimeria tenella	Theileria annulata	Theileria equi	Theileria orientalis	Theileria parva	Plasmodium berghei ANKA	Plasmodium chabaudi chabaudi	Plasmodium falciparum 3D7	Plasmodium gaboni	Plasmodium knowlesi	Plasmodium malariae	Plasmodium reichenowi	Plasmodium vivax	Plasmodium yoelii	Besnoitia besnoiti	Cyclospora cayetanensis	Gregarina niphandrodes	Hammondia hammondi	Neospora caninum Liverpool	Toxoplasma gondii ME49
Phe	UUU	0	1.07	1.5	0.57	1.8	1.33	1.8	1.83	0.86	0.42	1.27	0.29	0	1.33	0.25	1.33	1.6	1.56	1.35	1.31	1.39	0.81	1.74	1.68	0.96	1.68	0.4	1	0.86	0.26	0.31	0.27
	UUC	2	0.93	0.5	1.43	0.2	0.67	0.2	0.17	1.14	1.58	0.73	1.71	2	0.67	1.75	0.67	0.4	0.44	0.65	0.69	0.61	1.19	0.26	0.32	1.04	0.32	1.6	1	1.14	1.74	1.69	1.73
Leu	UUA	0	1.93	2	0	2.25	2.47	2.25	1.89	2.25	1.17	0	0	0	1.91	0	1.76	2.54	3.45	3.32	3.14	2.73	1.26	2.32	3.43	0.91	3.15	0	1	0.23	0	0	0
	UUG	0	0.64	1.33	0	1.25	0.35	1.25	1.89	1.5	1.67	0.63	2	2	0.55	0.86	0.71	1.15	0.45	0.32	0.82	0.82	0.7	1.09	0.51	1.3	0.75	0.84	1	1.38	1.14	1.09	1.14
	CUU	1.2	1.29	1	1.38	1.25	2.12	1.25	1.26	0	1.17	0.32	0	0.67	1.36	1.71	0.35	1.15	1.2	0.95	1.09	1.36	0.98	0.68	0.86	0.91	1.35	0.24	1	0.69	0.71	0.27	0.57
	CUC	3.6	1.07	0	2.31	0	0.35	0	0	1.5	0.5	0.95	4	2	0.82	2.57	1.06	0.69	0.45	0.47	0.41	0.41	1.26	0.41	0.34	0.39	0.3	2.4	1	0.92	2.57	3.14	2.86
	CUA	0	0.86	1.33	0.92	0.5	0.71	0.5	0.32	0.75	0.83	0.63	0	0	1.09	0.86	0.35	0.23	0.45	0.95	0.55	0.68	0.98	1.09	0.86	0.52	0.45	0.12	1	1.85	0	0	0
	CUG	1.2	0.21	0.33	1.38	0.75	0	0.75	0.63	0	0.67	3.47	0	1.33	0.27	0	1.76	0.23	0	0	0	0	0.84	0.41	0	1.96	0	2.4	1	0.92	1.57	1.5	1.43
Ile	AUU	0.43	1.68	1.26	1.5	1.23	1.31	1.35	1.36	1.8	1.75	0	1.5	1.5	0.69	1	2.67	0.91	1.11	1.17	1.06	1.17	1.5	1.68	1.18	1.31	0.97	1.15	1	1.2	1.75	1.24	1.38
	AUC	2.57	0.97	0.47	1.5	0.55	0.38	0.45	0.41	0.6	0.5	2.5	1.5	1.5	1.38	1	0	0.52	0.24	0.42	0.53	0.25	0.54	0.09	0.21	0.77	0.24	1.85	2	0.6	1.25	1.76	1.62
	AUA	0	0.35	1.26	0	1.23	1.31	1.2	1.23	0.6	0.75	0.5	0	0	0.92	1	0.33	1.57	1.66	1.42	1.41	1.58	0.96	1.24	1.61	0.92	1.78	0	0	1.2	0	0	0
Val	GUU	1.23	1.67	1.2	0.36	2	1.33	2	1.14	0.8	2.42	0.36	0	0.44	1.82	0.94	1.78	0.94	2.29	2.67	1.17	2	1.29	1.91	1	0.87	2.29	0.63	1	1.65	0.86	0.44	0.86
	GUC	1.54	0.33	0.8	0.73	0	1	0.5	0.57	1.2	0.74	1.45	2.67	0.89	0.73	2.12	1.78	0.47	0	0	0.5	0	1.03	0	0.4	1.22	0.19	2.13	0.5	0.71	1.95	2.11	2.05
	GUA	0	1	1.2	1.09	1.33	1	1	0.57	0	0.42	0.36	1.33	0	0.36	0.94	0	2.12	1.14	1.33	2	1.82	1.42	1.39	2.2	0.87	1.52	0	0.5	1.18	0	0.11	0
	GUG	1.23	1	0.8	1.82	0.67	0.67	0.5	1.71	2	0.42	1.82	0	2.67	1.09	0	0.44	0.47	0.57	0	0.33	0.18	0.26	0.7	0.4	1.04	0	1.25	2	0.47	1.19	1.33	1.08
Ser	UCU	0	1	1.09	0.55	0.71	0.75	0.71	0.71	0	0.86	0.21	0	0	0	0	1.38	1.8	1.15	0.96	0.92	1.5	0.57	1.07	0.82	0	1.15	1.17	1.2	1.71	1.16	1.5	1.24
	UCC	1.71	0.67	1.09	1.09	0.71	0.75	0.71	0	2	0.34	0.14	0	0	1.5	4	1.38	0.6	0.23	0.24	1.38	0.64	1.71	0.21	1.36	0.97	0.23	0.67	1.2	0	1.35	1.5	1.24
	UCA	0	1	1.64	1.09	1.06	1.13	1.06	1.76	0	0.34	0.14	0	0	0	0	0.46	0.6	3	2.88	1.62	1.71	1.14	1.29	1.64	0.97	3	0.33	0	2.14	0.19	0	0.21
	UCG	0.86	1.33	1.64	0.55	0	0.38	0	0	0	0.17	0	0	0	0.75	0	0.92	0.6	0.23	0	0.46	0.21	0.86	1.07	0.55	0.77	0	2.17	0	0.43	1.55	1.71	1.66
	AGU	0	1.33	0.55	0.55	2.12	2.25	2.47	2.47	0	0.51	0.14	0	0	3.75	0	1.38	1.2	1.15	1.2	1.38	1.29	0.57	1.93	1.64	0.77	1.15	0.5	0	0.43	0.19	0.21	0.21
	AGC	3.43	0.67	0	2.18	1.41	0.75	1.06	1.06	4	3.77	5.36	6	6	0	2	0.46	1.2	0.23	0.72	0.23	0.64	1.14	0.43	0	2.52	0	1.17	3.6	1.29	1.55	1.07	1.45
Pro	CUU	0	1.56	1.6	0.57	2	1.33	2	1.71	2	1.56	0.8	0	0.67	2.4	0	2	2.5	0.8	0.47	0.5	0.75	1.4	1.41	0.67	0.42	1	0	0.8	1.09	1	0.57	0.89
	CCC	4	1.11	1.6	1.14	0	0	0	1.14	2	0.44	0.4	3	0.67	0	0.8	1.33	0	0	0.94	0.25	0	1	0.71	0.33	1.05	0.25	2	0.8	1.09	0.57	1.57	0.74
	CCA	0	0.89	0.4	0.57	1.33	2	1.33	0.57	0	1.78	0.8	1	0.67	1.6	3.2	0.67	1	2.93	2.35	3.25	3.25	1.6	1.65	3	1.47	2.75	0.18	1.6	0.73	0.29	0.43	0.44
	CCG	0	0.44	0.4	1.71	0.67	0.67	0.67	0.57	0	0.22	2	0	2	0	0	0	0.5	0.27	0.24	0	0	0	0.24	0	1.05	0	1.82	0.8	1.09	2.14	1.43	1.93
Thr	ACU	0	0.29	1.5	0	0.8	2.67	0.8	1.6	0	0.35	0.44	1	0.8	0	0	1.33	1.09	1	1.68	0.84	0.95	0.8	2.11	0.71	0.8	1.33	0.42	0.89	0	1.17	0.73	0.73
	ACC	1.6	1.71	1	0	0.8	1.33	0.8	0.8	0.5	1.04	1.33	3	2.4	1	2	0.67	0.36	0.75	0.21	0.63	0.38	1.6	0.21	0.71	1.6	0.44	1.26	0	1.5	1.33	1.27	1.27
	ACA	1.6	1.43	1	0	2	0	2.4	1.2	1.5	1.91	1.78	0	0.8	3	2	1.33	2.55	2.25	1.89	2.32	2.48	1	1.05	2.35	0.64	2.22	0.21	2.22	1.5	0.33	0.55	0.55
	ACG	0.8	0.57	0.5	4	0.4	0	0	0.4	2	0.7	0.44	0	0	0	0	0.67	0	0	0.21	0.21	0.19	0.6	0.63	0.24	0.96	0	2.11	0.89	1	1.17	1.45	1.45
Ala	GCU	0.4	1.09	2.5	0.57	0.5	1.33	0	0.5	0.8	1.05	0.47	0	0	1.71	1.45	0.8	2.18	2.18	2.15	1.07	1.33	1.67	1	1.33	1.07	1.82	0.13	0.5	0.67	0.44	0.43	0.4
	GCC	2.4	1.09	0	1.43	0	0	0	0	0	0.95	0.24	1.6	1.6	1.14	1.82	2.4	1.09	0	0	0.53	0.67	0.33	1	0	0.53	0.73	1.38	2	0.67	1.04	1.71	1.07
	GCA	0.4	1.09	1	0.29	3.5	2.67	4	3	2.4	1.14	2.82	0	0.8	0.57	0.73	0	0.36	1.82	1.85	2.4	2	1.67	1	2.67	1.73	1.45	0.38	1	1	0.59	0.57	0.67
	GCG	0.8	0.73	0.5	1.71	0	0	0	0.5	0	0.86	0.47	2.4	1.6	0.57	0	0.8	0.36	0	0	0	0	0.33	1	0	0.67	0	2.13	0.5	1.67	1.93	1.29	1.87
Tyr	UAU	0	0.74	1.64	0.4	0.5	1.67	0.5	1.2	2	0.73	0	0	0	1.5	0	0	1.38	2	1.33	1.65	1.88	0.88	1.33	1.71	0.4	2	0.57	0.67	0.67	0.4	0	0.2
	UAC	2	1.26	0.36	1.6	1.5	0.33	1.5	0.8	0	1.27	2	2	2	0.5	2	2	0.62	0	0.67	0.35	0.12	1.13	0.67	0.29	1.6	0	1.43	1.33	1.33	1.6	2	1.8
His	CAU	0	1.25	2	0.4	1	2	1.5	0.67	0	1	1.5	0	0	0.67	2	1	0	1.75	1.4	1.43	1.43	0.5	1.43	1.33	1.05	2	0.4	0	1	0.29	0.57	0.5
	CAC	0	0.75	0	1.6	1	0	0.5	1.33	2	1	0.5	2	2	1.33	0	1	2	0.25	0.6	0.57	0.57	1.5	0.57	0.67	0.95	0	1.6	2	1	1.71	1.43	1.5
Gln	CAA	0	1.37	1.2	0.33	1.2	0.91	1.33	1.75	0	1.14	0.23	0	0	1.33	2	0.4	1	2	1.67	2	2	1	1.33	2	0.77	1.6	0	0.5	1.43	1	0.83	0.67
	CAG	2	0.63	0.8	1.67	0.8	1.09	0.67	0.25	2	0.86	1.77	0	2	0.67	0	1.6	1	0	0.33	0	0	1	0.67	0	1.23	0.4	2	1.5	0.57	1	1.17	1.33
Asn	AAU	0.4	0.5	1.43	1.33	1.5	1.89	1.38	1.6	0.67	0.93	0.27	0	0	1.4	0	1.5	1.22	1.66	1.44	1.56	1.81	1.14	1.53	1.66	0.8	1.74	0	0.67	1.67	0.36	0.18	0.4
	AAC	1.6	1.5	0.57	0.67	0.5	0.11	0.63	0.4	1.33	1.07	1.73	2	2	0.6	2	0.5	0.78	0.34	0.56	0.44	0.19	0.86	0.47	0.34	1.2	0.26	2	1.33	0.33	1.64	1.82	1.6
Lys	AAA	0.22	1.67	1	0.31	1.22	1.2	1.06	1.11	0.89	0.89	0	1.6	1.17	1	0.5	0.53	1.4	1.89	1.85	1.69	1.75	1.16	1.58	1.66	1.22	1.96	0.3	0.67	1.23	0.42	0.67	0.38
	AAG	1.78	0.33	1	1.69	0.78	0.8	0.94	0.89	1.11	1.11	2	0.4	0.83	1	1.5	1.47	0.6	0.11	0.15	0.31	0.25	0.84	0.42	0.34	0.78	0.04	1.7	1.33	0.77	1.58	1.33	1.62
Asp	GAU	0.4	1.56	1.82	0.29	1	1.64	1	1.5	1.2	1.1	1.2	0	0	1.75	1.2	1.11	1.2	1.64	1.75	1.52	1.43	1.48	1.15	1.5	0.74	1.55	0.08	1.67	1.11	0.44	0.44	0.21
	GAC	1.6	0.44	0.18	1.71	1	0.36	1	0.5	0.8	0.9	0.8	2	2	0.25	0.8	0.89	0.8	0.36	0.25	0.48	0.57	0.52	0.85	0.5	1.26	0.45	1.92	0.33	0.89	1.56	1.56	1.79
Glu	GAA	0.67	1.5	1.11	0.67	1.36	1.54	1.36	1.28	0.83	0.94	0.75	0	0.33	1.5	1.75	0.67	1.4	2	1.79	2	1.86	1.76	1.65	1.89	1	1.93	0.31	0.44	0.89	1.12	0.64	0.77
	GAG	1.33	0.5	0.89	1.33	0.64	0.46	0.64	0.72	1.71	1.06	1.25	2	1.67	0.5	0.25	1.33	0.6	0	0.21	0	0.14	0.24	0.35	0.11	1	0.07	1.69	1.56	1.11	0.88	1.36	1.23
Cys	UGU	1	1.1	0.8	1	1	1.67	1	2	0.8	0.29	1	0.4	0.67	1.5	0	2	1.71	2	1.71	1.71	2	1.14	1.71	1.71	0.36	2	0.33	0	1	0.25	0.5	0.75
	UGC	1	0.9	1.2	1	1	0.33	1	0	1.2	1.71	1	1.6	1.33	0.5	2	0	0.29	0	0.29	0.29	0	0.86	0.29	0.29	1.64	0	1.67	2	1	1.75	1.5	1.25
Arg	CGU	0	1.62	1.2	2	0	0	0	0	0	0.4	0.9	0	0	3	0	0	4	0.75	0.86	0	0	0.86	0	0	0.43	0	0.5	0	2.5	1.09	0.4	1
	CGC	0	0.69	2.4	1	0	0	0	0	3	0	1.2	0	0	0	0	0	0	0	0	0	0	1.71	1.5	0	1.07	0.75	4.5	0	1	2.73	3.2	3
	CGA	0	1.38	0	0	1.2	0	0	0	3	0.4	0.3	0	0	0	0	2	0	3	2.57	2	2	1.71	1.5	0	0.43	2.25	0	2	1.5	1.64	0.4	1
	CGG	0	0.69	0	3	0	0	0	0	0	0.4	1.2	0	3	0	0	2	0	0	0	1	0	0	0	0	0.21	0	0	0	0.5	0	0.8	0.5
	AGA	0	0.92	2.4	0	2.4	6	3.6	3	0	2.8	0.9	0	0	3	3	0	2	2.25	1.71	2	2	1.71	2.25	0	1.29	3	0	0	0.5	0	0	0
	AGG	0	0.69	0	0	2.4	0	2.4	3	0	2	1.5	6	3	0	3	2	0	0	0.86	1	2	0	0.75	6	2.57	0	1	4	0	0.55	1.2	0.5
Gly	GGU	0.67	1.03	1	1.5	0.5	0.8	0.5	0.8	0	0.63	1.2	0	0	3	1.5	1.33	1.5	0.53	0.8	1.23	0.62	0.75	1.07	0.89	0.46	1.6	0.24	0.8	1	0.44	0.71	0
	GGC	2.67	1.29	1.5	1.5	1	0	1	0.8	2	1.13	0.8	3	1.33	0	1	1.33	0.5	0.53	0	0	0.31	1.25	0.27	0	1.54	0	2.82	2.4	1.5	2	1.65	2.22
	GGA	0	0.9	0.5	0	2	1.6	2	1.6	0	1.5	1.2	0	0.67	1	1.5	0.67	1.5	2.13	3.2	2.46	3.08	1.5	1.87	3.11	0.62	2.4	0.24	0	1.25	1.11	0.71	0.89
	GGG	0.67	0.77	1	1	0.5	1.6	0.5	0.8	2	0.75	0.8	1	2	0	0	0.67	0.5	0.8	0	0.31	0	0.5	0.8	0	1.38	0	0.71	0.8	0.25	0.44	0.94	0.89
	RSCU≥1	23	31	35	31	31	27	29	27	26	26	24	24	24	28	27	29	28	26	24	28	26	31	33	33	27	27	27	32	34	33	29	29
	RSCU≥1.6	15	6	11	13	10	14	10	15	17	9	11	18	18	11	18	13	11	19	16	14	17	9	11	17	7	19	19	12	7	13	10	13
	Minimum value
	Maximum value
